# Supplementary material for: Surface Acoustic Wave (SAW) Sensors for Hip Implant: A Numerical and Computational Feasibility Investigation Using Finite Element Methods
Source: Biosensors (Basel). 2023 Jan 2;13(1):79. doi: 10.3390/bios13010079 (PMC9855817; doi:10.3390/bios13010079)
Supplement: Supplementary file 1 [file biosensors-13-00079-s001.zip]

Archive with 1 entries (1 files):
- biosensors-2010927-supplementary.pdf
